# Supplementary material for: Molecular Characterization of Dehydrin in Azraq Saltbush among Related Atriplex Species
Source: BioTech (Basel). 2023 Apr 7;12(2):27. doi: 10.3390/biotech12020027 (PMC10123722; doi:10.3390/biotech12020027)
Supplement: Supplementary file 1 [file biotech-12-00027-s001.zip]

Archive with 1 entries (1 files):
- biotech-2324023-supplementary.pdf
